# Supplementary material for: Changes in the Antioxidative Activity and the Content of Phenolics and Iridoids during Fermentation and Aging of Natural Fruit Meads
Source: Biomolecules. 2021 Jul 28;11(8):1113. doi: 10.3390/biom11081113 (PMC8394733; doi:10.3390/biom11081113)
Supplement: Supplementary file 1 [file biomolecules-11-01113-s001.zip]

Archive with 1 entries (1 files):
- biomolecules-1288841-supplementary.pdf
